# Supplementary material for: Rapid in vitro production of single-stranded DNA
Source: Nucleic Acids Res. 2019 Nov 12;47(22):11956–62. doi: 10.1093/nar/gkz998 (PMC7145709; doi:10.1093/nar/gkz998)
Supplement: gkz998_Supplemental_Files [file gkz998_supplemental_files.zip]

Archive with 3 entries (3 files):
- 191028_MeRPy_Supporting_Information.pdf
- MeRPy_Sequences.xlsx
- MeRPy_Supplementary_Yield_Data.xlsx
