# Supplementary material for: Rapid in vitro production of single-stranded DNA
Source: Nucleic Acids Res. 2019 Nov 12;47(22):11956–62. doi: 10.1093/nar/gkz998 (PMC7145709; doi:10.1093/nar/gkz998)
Supplement: gkz998_Supplemental_Files [file gkz998_supplemental_files.zip › MeRPy_Supplementary_Yield_Data.xlsx]

## Sheet: Untagged PCR gel analysis
Untagged Control PCR Densitometry Results
Low Range
Lane:	Band Intensity (area):	Intensity/nt	pmol loaded	Volume loaded (uL)	Total volume	pmol calculated	pmol/uL	Total amount (pmol)	pmol/100uL rxn:
2-log ladder 500mer control band	2392.99	4.78598	0.2
109mer	2821.82	25.8883		5	100	1.08184	0.216367	21.6367	21.6367
240mer	4306.94	17.9456		5	100	0.749923	0.149985	14.9985	14.9985
366mer	3217.16	8.79006		5	100	0.367325	0.0734651	7.34651	7.34651
Mid and high range
Lane:	Band Intensity (area):	Intensity/nt	pmol loaded	Volume loaded (uL)	Total volume	pmol calculated	pmol/uL	Total amount (pmol)	pmol/100uL rxn:
1 kb gene ruler 1000mer control band	2931.13	2.93113	0.09
874mer	8373.03	9.58013		4	100	0.294156	0.0735391	7.35391	7.35391
3115mer	6455.05	2.07225		4	100	0.0636281	0.015907	1.5907	1.5907

## Sheet: Low range results
Low range ssDNA results
Template size:	Replicate #:	PCR input PAGE quantification (pmoL/100uL PCR)	Strand 1 PAGE quantification (pmoL/100uL PCR)	Strand 1 PAGE quantification %-recovered	Strand 1 Nanodrop quantification (pmoL/100uL PCR)	Strand 1 Nanodrop quantification %-recovered	Strand 2 PAGE quantification (pmoL/100uL PCR)	Strand 2 PAGE quantification %-recovered	Strand 2 Nanodrop quantification (pmoL/100uL PCR)	Strand 2 Nanodrop quantification %-recovered
109	1	17.34	17.45	100.634	13.72	79.1234	14.48	83.5063	14.06	81.0842
109	2	14.08	11.97	85.0142	13.79	97.9403	10.4	73.8636	11.69	83.0256
109	3	12.8	12.8	100	9.4	73.4375	8.77	68.5156	10.75	83.9844
240	1	12.8	11.88	92.8125	11.25	87.8906	9.04	70.625	7.85	61.3281
240	2	10.46	11.68	111.663	10.75	102.772	10.29	98.3748	8.8	84.13
240	3	12.63	12.77	101.108	12.4	98.1789	13.54	107.205	9	71.2589
366	1	8.699	8.852	101.759	8.825	101.448	7.45	85.642	6.55	75.296
366	2	9.46	10	105.708	9.225	97.5159	8.2	86.6808	6.975	73.7315
366	3	9.34	9.64	103.212	8.65	92.6124	8.38	89.7216	6.675	71.4668
Template size:	Average %-recovered Strand 1:	Standard deviation %-recovered Strand 1:	Average %-recovered Strand 2:	Standard deviation %-recovered Strand 2:
109	83.5004	12.8244	82.698	1.47757
240	96.2807	12.8244	72.239	11.4325
366	97.1922	12.8244	73.4981	1.92524

## Sheet: Mid range results
Mid range ssDNA results
Template size:	Replicate #:	PCR input PAGE quantification (pmoL/100uL PCR)	Strand 1 PAGE quantification (pmoL/100uL PCR)	Strand 1 PAGE quantification %-recovered	Strand 1 Nanodrop quantification (pmoL/100uL PCR)	Strand 1 Nanodrop quantification %-recovered	Strand 2 PAGE quantification (pmoL/100uL PCR)	Strand 2 PAGE quantification %-recovered	Strand 2 Nanodrop quantification (pmoL/100uL PCR)	Strand 2 Nanodrop quantification %-recovered
874	1	7.6099	-	-	5.61	73.7198	-	-	3.225	42.379
874	2	7.99361	-	-	5.61	70.1811	-	-	3.699	46.2745
874	3	8.17025	-	-	5.7675	70.5915	-	-	3.687	45.1271
Template size:	Average %-recovered Strand 1:	Standard deviation %-recovered Strand 1:	Average %-recovered Strand 2:	Standard deviation %-recovered Strand 2:
874	71.4975	1.93552	44.5936	2.00179

## Sheet: High range results
High range ssDNA results
Template size:	Replicate #:	PCR input PAGE quantification (pmoL/100uL PCR)	Strand 1 PAGE quantification (pmoL/100uL PCR)	Strand 1 PAGE quantification %-recovered	Strand 1 Nanodrop quantification (pmoL/100uL PCR)	Strand 1 Nanodrop quantification %-recovered	Strand 2 PAGE quantification (pmoL/100uL PCR)	Strand 2 PAGE quantification %-recovered	Strand 2 Nanodrop quantification (pmoL/100uL PCR)	Strand 2 Nanodrop quantification %-recovered
3115	1	2.755	-	-	2.6	94.3739	-	-	0.67	24.3194
3115	2	2.25	-	-	1.822	80.9778	-	-	0.375	16.6667
3115	3	2.375	-	-	2.1825	91.8947	-	-	0.495	20.8421
Template size:	Average %-recovered Strand 1:	Standard deviation %-recovered Strand 1:	Average %-recovered Strand 2:	Standard deviation %-recovered Strand 2:
3115	89.0821	7.12719	20.6094	3.83168

## Sheet: 3115mer gel analysis results
3115bp template gel densitometry results
Replicate 1
Lane:	Band Intensity (area):	Intensity/nt	pmol loaded	Volume loaded (uL)	Total volume	pmol calculated	pmol/uL	Total amount (pmol)	pmol/100uL rxn:
Denatured ss3115 from untagged PCR	7540.3	2.42064	0.1038
Clean PCR of 3115mer Sample 1	7447.1	2.39072	-	4	215	0.102517	0.0256293	5.51029	2.75515
Replicate 2
Lane:	Band Intensity (area):	Intensity/nt	pmol loaded	Volume loaded (uL)	Total volume	pmol calculated	pmol/uL	Total amount (pmol)	pmol/100uL rxn:
Clean PCR of 3115mer Sample 2	6092.28	1.95579	-	4	215	0.0838665	0.0209666	4.50782	2.25391
Replicate 3
Lane:	Band Intensity (area):	Intensity/nt	pmol loaded	Volume loaded (uL)	Total volume	pmol calculated	pmol/uL	Total amount (pmol)	pmol/100uL rxn:
Clean PCR of 3115mer Sample 3	6419.69	2.0609	-	4	215	0.0883737	0.0220934	4.75009	2.37504

## Sheet: 3115mer Ndrop analysis results
3115bp template nanodrop results
Replicate 1
Sample ID	Nucleic Acid	Unit	A260 (Abs)	A280 (Abs)	260/280	260/230	Strand length (nt)	Concentration (uM)	Volume (uL)	Yield (pmol)	Yield (pmol/100uL PCR)		Total ng yield:
3115mer Strand 1 Sample 1	99.7	ng/µl	3.02	1.647	1.83	2.18	3115	0.104	50	5.2	2.6		2492.5
3095mer Strand 2 Sample 1	25.5	ng/µl	0.773	0.449	1.72	6.76	3095	0.0268	50	1.34	0.67		637.5
Replicate 2
Sample ID	Nucleic Acid	Unit	A260 (Abs)	A280 (Abs)	260/280	260/230	Strand length (nt)	Concentration (uM)	Volume (uL)	Yield (pmol)	Yield (pmol/100uL PCR)
3115mer Strand 1 Sample 2	69.9	ng/µl	2.118	1.232	1.72	3.27	3115	0.0729	50	3.645	1.8225		1747.5
3095mer Strand 2 Sample 2	14.1	ng/µl	0.427	0.227	1.88	1.91	3095	0.015	50	0.75	0.375		352.5
Replicate 3
Sample ID	Nucleic Acid	Unit	A260 (Abs)	A280 (Abs)	260/280	260/230	Strand length (nt)	Concentration (uM)	Volume (uL)	Yield (pmol)	Yield (pmol/100uL PCR)
3115mer Strand 1 Sample 3	83.7	ng/µl	2.535	1.388	1.83	2.19	3115	0.0873	50	4.365	2.1825		2092.5
3095mer Strand 2 Sample 3	18.9	ng/µl	0.573	0.341	1.68	11.34	3095	0.0198	50	0.99	0.495		472.5
Average Strand 1 [pmol/100uL PCR]:	Standard deviation Strand 1 [pmol/100uL PCR]:	Average Strand 2 [pmol/100uL PCR]:	Standard deviation Strand 2 [pmol/100uL PCR]:
2.20167	0.389104	0.513333	0.148352

## Sheet: 874mer gel analysis results
874bp template gel densitometry results
Replicate 1
Lane:	Band Intensity (area):	Intensity/nt	pmol loaded	Volume loaded (uL)	Total volume	pmol calculated	pmol/uL	Total amount (pmol)	pmol/100uL rxn:
754mer Megamer from IDT	1982.08	2.64278	0.24
Clean PCR of 874mer Sample 1	732.385	0.837969	-	1	200	0.076099	0.076099	15.2198	7.6099
Replicate 2
Lane:	Band Intensity (area):	Intensity/nt	pmol loaded	Volume loaded (uL)	Total volume	pmol calculated	pmol/uL	Total amount (pmol)	pmol/100uL rxn:
Clean PCR of 874mer Sample 2	769.314	0.880222	-	1	200	0.0799361	0.0799361	15.9872	7.99361
Replicate 3
Lane:	Band Intensity (area):	Intensity/nt	pmol loaded	Volume loaded (uL)	Total volume	pmol calculated	pmol/uL	Total amount (pmol)	pmol/100uL rxn:
Clean PCR of 874mer Sample 3	786.314	0.899673	-	1	200	0.0817025	0.0817025	16.3405	8.17025

## Sheet: 874mer Ndrop analysis results
874bp template nanodrop results
Replicate 1
Sample ID	Nucleic Acid	Unit	A260 (Abs)	A280 (Abs)	260/280	260/230	Strand length (nt)	Concentration (uM)	Volume (uL)	Yield (pmol)	Yield (pmol/100uL PCR)		Total ng yield:
874mer Strand 1 Sample 1	100.6	ng/µl	3.049	1.662	1.83	1.9	874	0.374	30	11.22	5.61		1509
854mer Strand 2 Sample 1	56.5	ng/µl	1.711	0.924	1.85	1.71	854	0.215	30	6.45	3.225		847.5
Replicate 2
Sample ID	Nucleic Acid	Unit	A260 (Abs)	A280 (Abs)	260/280	260/230	Strand length (nt)	Concentration (uM)	Volume (uL)	Yield (pmol)	Yield (pmol/100uL PCR)
874mer Strand 1 Sample 2	100.6	ng/µl	3.049	1.663	1.83	2.03	874	0.374	30	11.22	5.61		1509
854mer Strand 2 Sample 2	64.8	ng/µl	1.964	1.054	1.86	1.79	854	0.2466	30	7.398	3.699		972
Replicate 3
Sample ID	Nucleic Acid	Unit	A260 (Abs)	A280 (Abs)	260/280	260/230	Strand length (nt)	Concentration (uM)	Volume (uL)	Yield (pmol)	Yield (pmol/100uL PCR)
874mer Strand 1 Sample 3	103.4	ng/µl	3.132	1.709	1.83	1.91	874	0.3845	30	11.535	5.7675		1551
854mer Strand 2 Sample 3	64.6	ng/µl	1.958	1.052	1.86	1.82	854	0.2458	30	7.374	3.687		969
Average Strand 1 [pmol/100uL PCR]:	Standard deviation Strand 1 [pmol/100uL PCR]:	Average Strand 2 [pmol/100uL PCR]:	Standard deviation Strand 2 [pmol/100uL PCR]:
5.6625	0.0909327	3.537	0.270267

## Sheet: 366mer gel analysis results
366bp template gel densitometry results
Replicate 1
Lane:	Band Intensity (area):	Intensity/nt	pmol loaded	Volume loaded (uL)	pmol calculated	pmol/uL	Total volume	Total amount (pmol)	pmol/100uL rxn:
200mer control from IDT	1547.41	7.73703	0.33
Clean PCR of 366mer Sample 1	1421.92	3.88503		2	0.165704	0.0828521	210	17.3989	8.69947
Strand 1 supernatant Sample 1	1556.63	4.25308		5	0.181402	0.0362805	488	17.7049	8.85244
Strand 2 supernatant Sample 1	1162.68	3.36034		5	0.143325	0.0286651	520	14.9058	7.45292
Replicate 2
Lane:	Band Intensity (area):	Intensity/nt	pmol loaded	Volume loaded (uL)	pmol calculated	pmol/uL	Total volume	Total amount (pmol)	pmol/100uL rxn:
Clean PCR of 366mer Sample 2	1546.68	4.2259		2	0.180243	0.0901215	210	18.9255	9.46276
Strand 1 supernatant Sample 2	1759.09	4.80626		5	0.204997	0.0409994	488	20.0077	10.0038
Strand 2 supernatant Sample 2	1279.85	3.69899		5	0.157769	0.0315538	520	16.408	8.204
Replicate 3
Lane:	Band Intensity (area):	Intensity/nt	pmol loaded	Volume loaded (uL)	pmol calculated	pmol/uL	Total volume	Total amount (pmol)	pmol/100uL rxn:
Clean PCR of 366mer Sample 3	1526.75	4.17145		2	0.177921	0.0889603	210	18.6817	9.34083
Strand 1 supernatant Sample 3	1695.63	4.63286		5	0.197601	0.0395202	488	19.2858	9.64292
Strand 2 supernatant Sample 3	1308.51	3.78181		5	0.161302	0.0322604	520	16.7754	8.38769

## Sheet: 366mer Ndrop analysis results
366bp template nanodrop results
Replicate 1
Sample ID	Nucleic Acid	Unit	A260 (Abs)	A280 (Abs)	260/280	260/230	Strand length (nt)	Concentration (uM)	Volume (uL)	Yield (pmol)	Yield (pmol/100uL PCR)		Total ng yield:
366mer Strand 1 Sample 1	39.7	ng/µl	1.203	0.611	1.97	2.02	366	0.353	50	17.65	8.825		992.5
346mer Strand 2 Sample 1	27.9	ng/µl	0.847	0.453	1.87	1.85	346	0.262	50	13.1	6.55		697.5
Replicate 2
Sample ID	Nucleic Acid	Unit	A260 (Abs)	A280 (Abs)	260/280	260/230	Strand length (nt)	Concentration (uM)	Volume (uL)	Yield (pmol)	Yield (pmol/100uL PCR)
366mer Strand 1 Sample 2	41.5	ng/µl	1.259	0.638	1.97	2.06	366	0.369	50	18.45	9.225		1037.5
346mer Strand 2 Sample 2	29.7	ng/µl	0.899	0.485	1.85	1.84	346	0.279	50	13.95	6.975		742.5
Replicate 3
Sample ID	Nucleic Acid	Unit	A260 (Abs)	A280 (Abs)	260/280	260/230	Strand length (nt)	Concentration (uM)	Volume (uL)	Yield (pmol)	Yield (pmol/100uL PCR)
366mer Strand 1 Sample 3	39	ng/µl	1.181	0.593	1.99	1.8	366	0.346	50	17.3	8.65		975
346mer Strand 2 Sample 3	28.4	ng/µl	0.861	0.452	1.9	1.78	346	0.267	50	13.35	6.675		710
Average Strand 1 [pmol/100uL PCR]:	Standard deviation Strand 1 [pmol/100uL PCR]:	Average Strand 2 [pmol/100uL PCR]:	Standard deviation Strand 2 [pmol/100uL PCR]:
8.9	0.294746	6.73333	0.218422

[truncated: 4 more sheets: 240mer gel analysis results, 240mer Ndrop analysis results, 109mer gel analysis results, 109mer Ndrop analysis results]
